# Supplementary material for: Identification of Volatile Organic Compounds and Analysis of Aroma Characteristics in Ten Pear Syrups
Source: Foods. 2024 Oct 10;13(20):3223. doi: 10.3390/foods13203223 (PMC11507879; doi:10.3390/foods13203223)
Supplement: Supplementary file 1 [file foods-13-03223-s001.zip]

Archive with 1 entries (1 files):
- foods-3212131-supplementary.pdf
